# Supplementary material for: Equine strongyle communities are constrained by horse sex and species dipersal-fecundity trade-off
Source: Parasit Vectors. 2018 May 2;11:279. doi: 10.1186/s13071-018-2858-9 (PMC5930759; doi:10.1186/s13071-018-2858-9)
Supplement: Supplementary file 1 — Table S1. Individual worm counts and associated metadata relative to each of the 48 horses considered: sex, breed, year of birth, premise, premise type, pre-treatment faecal egg count and worm counts for each nematode species. (XLS 72 kb) [file 13071_2018_2858_MOESM1_ESM.xls]

## Sheet: AddFile1
Additional file 1. Individual worm counts and associated metadata
Horse	Year of birth	Breed	Sex	Type of place	Place number	Date of sampling	Pre-treatment Faecal Egg Count	S.vulgaris	S.edentatus	T.serratus	T.brevicauda	C. acudicatum	C.catinatum	C.pateratum	C.coronatus	C.labratus	C.labiatus	C.longibursatus	C.calicatus	C.goldi	C.minutus	C.nassatus	C.ashworthi	C.insigne	C.elongatus	C.lepostomum	C.radiatus	P.poculatum	P.imparidentatum	P.mettami	C.bicoronatus
1	1994	Malopolski	female	Riding club	2	March 2011	50	0	0	0	0	0	86	0	2	0	0	340	0	0	4	0	0	2	0	0	0	0	0	0	0
2	1996	Malopolski	female	Riding club	2	March 2011	500	0	0	0	0	0	752	86	0	2	0	58	46	10	8	196	140	0	2	174	0	0	0	0	0
3	2007	Malopolski	male	Riding club	4	March 2012	50	0	0	0	0	0	592	10	0	0	0	232	20	74	0	252	38	0	0	36	0	0	0	0	0
4	2006	Malopolski	female	Riding club	4	March 2012	350	0	0	0	0	0	294	4	0	0	0	118	0	62	2	194	240	0	0	0	0	0	0	0	0
5	2007	Malopolski	male	Riding club	6	April 2012	400	0	0	0	0	0	54	10	2	0	2	15	12	9	2	39	11	22	0	11	0	0	0	0	0
6	2007	Pure Blood Arabian	female	Stud farm	1	April 2011	1050	0	0	0	0	0	46	19	15	6	1	12	0	0	12	19	25	18	1	16	0	0	0	0	0
7	2007	Pure Blood Arabian	female	Stud farm	1	April 2011	350	50	0	0	0	0	78	19	2	6	2	39	12	16	6	59	26	48	0	12	3	0	0	0	0
8	2005	Malopolski	male	Riding club	3	April 2012	650	0	0	0	0	0	86	0	38	0	0	340	214	0	6	0	0	2	0	0	0	0	0	0	0
9	2006	Pure Blood Arabian	female	Stud farm	1	April 2011	1650	0	0	0	0	0	42	37	4	0	0	31	14	10	5	71	4	51	0	29	0	0	0	0	0
10	1999	Malopolski	male	Riding club	4	March 2012	250	0	0	0	0	0	2	56	0	0	26	0	0	48	10	0	0	0	0	0	0	0	0	0	0
11	2007	Pure Blood Arabian	female	Stud farm	1	April 2011	1100	0	0	0	0	0	98	47	5	6	0	89	26	13	2	146	58	37	0	46	0	0	6	0	0
12	2001	Pure Blood Arabian	female	Stud farm	1	April 2011	450	0	0	0	0	0	36	12	2	1	1	26	2	12	12	0	0	0	0	0	0	23	0	0	0
13	1999	Hucul	female	Stud farm	2	March 2011	450	0	0	0	0	0	126	47	4	0	0	49	14	16	5	69	15	49	0	27	0	0	0	0	0
14	2007	Pure Blood Arabian	female	Stud farm	1	April 2011	100	0	0	0	0	0	11	49	0	3	0	16	0	2	3	83	15	12	0	28	0	0	2	0	0
15	2007	Pure Blood Arabian	female	Stud farm	1	April 2011	600	0	0	1	0	0	66	35	0	12	0	126	12	29	2	46	26	56	2	98	6	0	0	0	0
16	2007	Pure Blood Arabian	female	Stud farm	1	April 2011	550	0	0	0	0	0	24	12	12	2	1	48	6	39	17	12	6	0	0	0	0	3	0	0	0
17	1997	Malopolski	male	Riding club	2	March 2011	600	0	0	0	0	0	28	2	6	6	40	40	228	10	54	0	0	501	0	30	29	0	0	0	0
18	2007	Pure Blood Arabian	female	Stud farm	1	April 2011	800	0	0	0	0	0	24	14	12	9	2	97	4	31	0	0	0	12	0	19	0	0	0	0	0
19	2007	Pure Blood Arabian	female	Stud farm	1	April 2011	100	0	0	0	0	0	36	4	23	24	0	0	24	12	0	0	0	12	0	24	0	0	0	0	0
20	2007	Pure Blood Arabian	female	Stud farm	1	April 2011	100	0	0	0	0	0	26	20	4	16	0	0	5	0	7	38	15	0	0	20	0	0	0	0	0
21	1995	Malopolski	female	Riding club	2	March 2011	300	0	0	2	0	0	592	10	0	2	0	232	0	74	0	252	38	0	0	8	0	0	0	4	0
22	2001	Malopolski	female	Riding club	3	April 2012	150	0	0	0	0	0	28	0	3	0	0	26	0	22	0	48	18	0	0	0	0	0	0	0	0
23	2006	Malopolski	female	Riding club	6	April 2012	400	0	0	0	0	0	46	22	2	0	16	46	14	11	69	282	35	20	0	49	3	0	4	0	0
24	1997	Malopolski	male	Riding club	5	March 2012	150	3	1	1	0	0	231	0	124	18	177	53	359	94	40	585	26	32	0	43	4	1	4	0	0
25	2007	Malopolski	female	Riding club	6	April 2012	1100	0	0	0	0	0	29	15	4	6	5	12	0	6	4	46	30	3	0	0	0	0	0	0	0
26	1998	Malopolski	female	Riding club	2	March 2011	750	28	2	62	36	0	292	8	50	208	148	250	96	106	126	388	202	428	0	282	94	6	72	0	0
27	1996	Malopolski	male	Riding club	2	March 2011	1000	0	0	0	0	0	0	4	14	16	42	0	204	4	190	0	0	88	0	0	0	0	0	2	0
28	1996	Malopolski	male	Riding club	5	March 2012	350	0	0	0	2	0	292	8	20	2	40	250	146	106	0	388	202	8	0	0	0	0	0	0	0
29	2005	Malopolski	female	Riding club	6	April 2012	100	0	0	0	0	0	36	25	6	0	12	6	0	6	5	36	4	0	0	2	0	0	0	0	0
30	1996	Hucul	female	Riding club	2	March 2011	150	0	0	0	0	0	50	62	0	0	0	0	0	4	0	6	0	0	0	0	0	0	0	0	0
31	2007	Pure Blood Arabian	female	Stud farm	1	April 2011	450	0	0	3	0	0	19	12	3	7	0	0	36	12	9	36	8	9	2	8	0	0	4	0	0
32	1998	Malopolski	male	Riding club	2	March 2011	600	0	0	0	0	0	9	25	12	2	46	0	8	0	0	0	0	0	0	0	0	0	0	8	1
33	2001	Malopolski	male	Riding club	2	March 2011	1000	0	0	0	0	0	104	16	2	0	2	22	24	0	0	222	50	4	0	62	0	0	12	0	0
34	2007	Malopolski	female	Riding club	3	April 2012	250	0	0	0	0	0	18	0	0	0	0	46	26	0	8	6	12	0	0	0	0	0	0	0	0
35	1990	Hucul	female	Riding club	2	March 2011	150	0	0	0	0	0	294	4	0	0	0	118	0	62	30	194	240	0	0	0	2	0	0	0	0
36	1999	Malopolski	female	Riding club	6	April 2012	75	0	0	0	0	0	56	33	0	6	0	24	0	0	5	26	6	0	0	4	0	0	0	0	0
37	2007	Pure Blood Arabian	female	Stud farm	1	April 2011	1200	0	0	0	0	0	69	36	5	6	0	45	26	8	0	37	12	10	4	9	0	0	4	0	0
38	1995	Hucul	female	Riding club	2	March 2011	250	0	0	0	0	0	26	1	22	2	12	36	11	0	12	0	0	0	0	0	0	0	0	0	0
39	1998	Malopolski	female	Riding club	6	April 2012	900	0	0	0	0	0	27	12	0	0	103	10	0	9	30	135	59	0	0	1	0	0	0	0	0
40	1998	Hucul	female	Riding club	2	March 2011	50	0	0	0	0	0	122	272	0	2	2	198	0	6	0	4	2	0	2	6	0	0	0	0	0
41	2007	Malopolski	male	Riding club	5	March 2012	250	0	0	0	0	0	56	4	0	0	0	68	0	21	16	0	0	0	0	0	0	0	0	0	0
42	2006	Malopolski	female	Stud farm	1	April 2011	100	0	0	0	0	0	36	12	2	9	0	6	18	4	8	36	8	2	2	12	0	0	4	0	0
43	2007	Pure Blood Arabian	female	Stud farm	1	April 2011	100	0	0	2	0	0	35	2	10	18	0	10	37	8	0	26	2	10	3	12	0	0	6	0	0
44	2006	Pure Blood Arabian	female	Stud farm	1	April 2011	2400	0	0	0	0	0	72	305	0	5	0	107	6	18	2	173	25	54	1	264	3	0	3	0	0
45	2004	Malopolski	female	Riding club	6	April 2012	450	0	0	0	0	0	340	26	4	6	12	147	23	83	10	180	71	59	0	25	0	0	0	0	0
46	1997	Hucul	female	Stud farm	2	March 2011	1200	0	0	0	0	0	29	46	0	16	0	49	0	2	3	96	27	12	0	28	0	0	2	0	0
47	2006	Pure Blood Arabian	female	Stud farm	1	April 2011	800	0	0	0	0	0	33	170	2	9	0	83	20	13	0	106	51	37	0	166	0	0	0	0	0
48	2006	Pure Blood Arabian	female	Stud farm	1	April 2011	1050	0	0	0	0	0	14	59	1	5	1	18	19	1	2	59	12	4	0	73	1	0	0	0	0
