# Supplementary material for: Equine strongyle communities are constrained by horse sex and species dipersal-fecundity trade-off
Source: Parasit Vectors. 2018 May 2;11:279. doi: 10.1186/s13071-018-2858-9 (PMC5930759; doi:10.1186/s13071-018-2858-9)
Supplement: Supplementary file 2 — Table S2. List of previously published papers on prevalence and relative abundance for equine strongylids. The list of papers (with digital object identifier and link to PubMed reference) used for comparing observed strongyle species prevalence and relative abundance with previous results obtained across different countries is provided. (XLS 60 kb) [file 13071_2018_2858_MOESM2_ESM.xls]

## Sheet: Sheet1
Additional file 2. List of previously published papers on prevalence and relative abundance for equine strongylids
Type of results reported	Country	First author	Year	Article Digital Object Identifier (doi)	PubMed url
Abundance	UK	Ogbourne	1976	10.1017/S0022149X00027760	https://www.ncbi.nlm.nih.gov/pubmed/993579
Abundance	USA	Reinemeyer	1984	10.1016/0304-4017(84)90112-2	https://www.ncbi.nlm.nih.gov/pubmed/6237483
Abundance	USA	Torbert	1986	10.2307/3281846	https://www.ncbi.nlm.nih.gov/pubmed/3819969
Abundance	Australia	Mfitilodze	1990	10.2307/3282826	https://www.ncbi.nlm.nih.gov/pubmed/2380857
Abundance	Australia	Bucknell	1994	10.1016/0020-7519(94)00214-9	https://www.ncbi.nlm.nih.gov/pubmed/7657457
Abundance	Poland	Gawor	1995	10.1016/0304-4017(94)00698-C	https://www.ncbi.nlm.nih.gov/pubmed/7676606
Abundance	Brazil	Silva	1999	10.1016/S0304-4017(99)00078-3	https://www.ncbi.nlm.nih.gov/pubmed/10489198
Abundance	USA	Chapman	2002	10.1645/0022-3395(2002)088[1130:GHOPIL]2.0.CO;2	https://www.ncbi.nlm.nih.gov/pubmed/12537106
Abundance	France	Collobert-Laugier	2002	10.1016/S0304-4017(02)00328-X	https://www.ncbi.nlm.nih.gov/pubmed/12446091
Abundance	Sweden	Osterman Lind	2003	10.1016/S0304-4017(03)00200-0	https://www.ncbi.nlm.nih.gov/pubmed/12944042
Abundance	Ukraine	Kuzmina	2005	10.1016/j.vetpar.2005.05.010	https://www.ncbi.nlm.nih.gov/pubmed/15979240
Abundance	Ukraine	Slivinska	2006	N/A	https://www.ncbi.nlm.nih.gov/pubmed/17007337
Abundance	Poland	Slivinska	2009	10.2478/s11687-009-0002-2	N/A
Abundance	Mexico	Güiris	2010	10.1016/j.vetpar.2010.02.016	https://www.ncbi.nlm.nih.gov/pubmed/20307938
Prevalence	South-Africa	Theiler	1923	in 10.1017/S0022149X00027760	https://www.ncbi.nlm.nih.gov/pubmed/993579
Prevalence	Germany	Wetzel	1926	in 10.1017/S0022149X00027760	https://www.ncbi.nlm.nih.gov/pubmed/993579
Prevalence	Poland	Skladnik	1935	in 10.1017/S0022149X00027760	https://www.ncbi.nlm.nih.gov/pubmed/993579
Prevalence	Yugoslavia	Mikačić	1936	in 10.1017/S0022149X00027760	https://www.ncbi.nlm.nih.gov/pubmed/993579
Prevalence	Panama	Foster and Ortiz	1937	in 10.1017/S0022149X00027760	https://www.ncbi.nlm.nih.gov/pubmed/993579
Prevalence	East Prussia	Endrigkeit	1939	in 10.1017/S0022149X00027760	https://www.ncbi.nlm.nih.gov/pubmed/993579
Prevalence	Lithuania	Kazlauskas	1955	in 10.1017/S0022149X00027760	https://www.ncbi.nlm.nih.gov/pubmed/993579
Prevalence	Czechoslovakia	Baruš	1962	in 10.1017/S0022149X00027760	https://www.ncbi.nlm.nih.gov/pubmed/993579
Prevalence	Kazakhstan	Dementiev and Utepov	1964	in 10.1017/S0022149X00027760	https://www.ncbi.nlm.nih.gov/pubmed/993579
Prevalence	UK	Mathiseon	1964	in 10.1017/S0022149X00027760	https://www.ncbi.nlm.nih.gov/pubmed/993579
Prevalence	Poland	Sobieszwski	1967	in 10.1017/S0022149X00027760	https://www.ncbi.nlm.nih.gov/pubmed/993579
Prevalence	UK	Ogbourne	1976	10.1017/S0022149X00027760	https://www.ncbi.nlm.nih.gov/pubmed/993579
Prevalence	USA	Reinemeyer	1984	10.1016/0304-4017(84)90112-2	https://www.ncbi.nlm.nih.gov/pubmed/6237483
Prevalence	USA	Torbert	1986	10.2307/3281846	https://www.ncbi.nlm.nih.gov/pubmed/3819969
Prevalence	Australia	Mfitilodze	1990	10.2307/3282826	https://www.ncbi.nlm.nih.gov/pubmed/2380857
Prevalence	Australia	Bucknell	1994	10.1016/0020-7519(94)00214-9	https://www.ncbi.nlm.nih.gov/pubmed/7657457
Prevalence	Poland	Gawor	1995	10.1016/0304-4017(94)00698-C	https://www.ncbi.nlm.nih.gov/pubmed/7676606
Prevalence	Germany	Cirak	1996	N/A	https://www.ncbi.nlm.nih.gov/pubmed/9060170
Prevalence	Brazil	Silva	1999	10.1016/S0304-4017(99)00078-3	https://www.ncbi.nlm.nih.gov/pubmed/10489198
Prevalence	USA	Chapman	2002	10.1645/0022-3395(2002)088[1130:GHOPIL]2.0.CO;2	https://www.ncbi.nlm.nih.gov/pubmed/12537106
Prevalence	France	Collobert-Laugier	2002	10.1016/S0304-4017(02)00328-X	https://www.ncbi.nlm.nih.gov/pubmed/12446091
Prevalence	Brazil	da Silva Anjos	2003	10.1016/S0304-4017(02)00424-7	https://www.ncbi.nlm.nih.gov/pubmed/12581589
Prevalence	Sweden	Osterman Lind	2003	10.1016/S0304-4017(03)00200-0	https://www.ncbi.nlm.nih.gov/pubmed/12944042
Prevalence	Australia	Boxell	2004	10.1111/j.1751-0813.2004.tb14653.x	https://www.ncbi.nlm.nih.gov/pubmed/15088968
Prevalence	Ukraine	Kuzmina	2005	10.1016/j.vetpar.2005.05.010	https://www.ncbi.nlm.nih.gov/pubmed/15979240
Prevalence	Brazil	da Silva Anjos	2006	10.1016/j.vetpar.2005.05.070	https://www.ncbi.nlm.nih.gov/pubmed/16406328
Prevalence	Ukraine	Slivinska	2006	N/A	https://www.ncbi.nlm.nih.gov/pubmed/17007337
Prevalence	Poland	Slivinska	2009	10.2478/s11687-009-0002-2	N/A
Prevalence	Italy	Mughini-Gras	2011	10.1016/j.vetpar.2011.02.024	https://www.ncbi.nlm.nih.gov/pubmed/21440371
