# Supplementary material for: Equine strongyle communities are constrained by horse sex and species dipersal-fecundity trade-off
Source: Parasit Vectors. 2018 May 2;11:279. doi: 10.1186/s13071-018-2858-9 (PMC5930759; doi:10.1186/s13071-018-2858-9)
Supplement: Supplementary file 3 — Table S3. Species worm counts distinguishing adult female and adult male worms for every horse. Female and male worm counts are provided for each horse (in rows) and strongyle species (in column). (XLS 79 kb) [file 13071_2018_2858_MOESM3_ESM.xls]

## Sheet: AddFile3
Additional file 3. Species worm counts distinguishing adult female and adult male worms for every horse
Horse	Worm sex	S.vulgaris	S.edentatus	T.serratus	T.brevicauda	C. acudicatum	C.catinatum	C.pateratum	C.coronatus	C.labratus	C.labiatus	C.longibursatus	C.calicatus	C.goldi	C.minutus	C.nassatus	C.ashworthi	C.insigne	C.elongatus	C.lepostomum	C.radiatus	P.poculatum	P.imparidentatum	P.mettami	C.bicoronatus
1	female	0	0	0	0	0	56	0	2	0	0	89	0	0	3	0	0	1	0	0	0	0	0	0	0
2	female	0	0	0	0	0	598	46	0	2	0	48	38	1	1	151	88	0	2	99	0	0	0	0	0
3	female	0	0	0	0	0	456	10	0	0	0	191	8	38	0	149	29	0	0	29	0	0	0	0	0
4	female	0	0	0	0	0	196	4	0	0	0	75	0	38	2	122	154	0	0	0	0	0	0	0	0
5	female	0	0	0	0	0	34	8	2	0	1	2	6	6	2	27	6	9	0	6	0	0	0	0	0
6	female	0	0	0	0	0	12	19	13	1	1	6	0	0	8	18	17	17	0	8	0	0	0	0	0
7	female	30	0	0	0	0	59	6	2	6	1	25	6	13	6	38	16	28	0	12	0	0	0	0	0
8	female	0	0	0	0	0	37	0	28	0	0	173	150	0	3	0	0	1	0	0	0	0	0	0	0
9	female	0	0	0	0	0	30	29	2	0	0	28	14	5	3	46	2	27	0	27	0	0	0	0	0
10	female	0	0	0	0	0	2	24	0	0	17	0	0	21	7	0	0	0	0	0	0	0	0	0	0
11	female	0	0	0	0	0	78	21	5	2	0	34	26	9	2	111	39	31	0	41	0	0	3	0	0
12	female	0	0	0	0	0	29	9	1	1	1	26	1	11	6	0	0	0	0	0	0	15	0	0	0
13	female	0	0	0	0	0	76	28	4	0	0	29	10	11	4	45	7	24	0	15	0	0	0	0	0
14	female	0	0	0	0	0	11	25	0	3	0	14	0	0	3	56	9	6	0	21	0	0	1	0	0
15	female	0	0	1	0	0	60	26	0	8	0	98	7	19	2	29	19	45	0	50	5	0	0	0	0
16	female	0	0	0	0	0	19	10	9	1	1	30	6	24	7	9	6	0	0	0	0	3	0	0	0
17	female	0	0	0	0	0	19	2	6	5	29	29	132	8	39	0	0	327	0	19	19	0	0	0	0
18	female	0	0	0	0	0	20	9	5	9	2	69	2	28	0	0	0	9	0	19	0	0	0	0	0
19	female	0	0	0	0	0	30	4	19	18	0	0	19	9	0	0	0	11	0	19	0	0	0	0	0
20	female	0	0	0	0	0	20	20	4	16	0	0	5	0	3	27	13	0	0	19	0	0	0	0	0
21	female	0	0	2	0	0	397	8	0	1	0	197	0	55	0	179	25	0	0	5	0	0	0	1	0
22	female	0	0	0	0	0	18	0	3	0	0	24	0	19	0	37	14	0	0	0	0	0	0	0	0
23	female	0	0	0	0	0	33	19	0	0	7	16	7	11	51	177	27	10	0	39	2	0	0	0	0
24	female	3	1	1	0	0	173	0	78	7	89	50	298	57	28	331	15	11	0	25	0	1	3	0	0
25	female	0	0	0	0	0	28	14	4	3	5	0	0	6	3	29	19	0	0	0	0	0	0	0	0
26	female	19	0	46	29	0	197	8	48	156	97	148	56	66	77	299	147	301	0	187	78	1	31	0	0
27	female	0	0	0	0	0	0	0	4	11	39	0	98	4	99	0	0	47	0	0	0	0	0	2	0
28	female	0	0	0	2	0	197	7	11	0	5	189	98	77	0	277	103	8	0	0	0	0	0	0	0
29	female	0	0	0	0	0	30	19	3	0	12	3	0	3	1	25	4	0	0	2	0	0	0	0	0
30	female	0	0	0	0	0	36	56	0	0	0	0	0	4	0	3	0	0	0	0	0	0	0	0	0
31	female	0	0	2	0	0	10	12	3	5	0	0	20	8	3	29	4	0	0	4	0	0	3	0	0
32	female	0	0	0	0	0	8	25	8	1	31	0	8	0	0	0	0	0	0	0	0	0	0	4	0
33	female	0	0	0	0	0	86	15	0	0	1	10	14	0	0	124	34	3	0	42	0	0	11	0	0
34	female	0	0	0	0	0	9	0	0	0	0	31	26	0	6	6	0	0	0	0	0	0	0	0	0
35	female	0	0	0	0	0	248	3	0	0	0	89	0	58	19	93	145	0	0	0	0	0	0	0	0
36	female	0	0	0	0	0	49	26	0	5	0	19	0	0	1	25	4	0	0	4	0	0	0	0	0
37	female	0	0	0	0	0	48	27	3	3	0	35	19	1	0	27	8	7	3	7	0	0	2	0	0
38	female	0	0	0	0	0	19	1	21	2	8	12	8	0	3	0	0	0	0	0	0	0	0	0	0
39	female	0	0	0	0	0	13	12	0	0	98	8	0	7	19	95	41	0	0	0	0	0	0	0	0
40	female	0	0	0	0	0	79	189	0	2	0	111	0	6	0	3	2	0	0	3	0	0	0	0	0
41	female	0	0	0	0	0	49	3	0	0	0	60	0	18	11	0	0	0	0	0	0	0	0	0	0
42	female	0	0	0	0	0	25	6	2	5	0	3	9	2	7	26	6	1	1	10	0	0	1	0	0
43	female	0	0	1	0	0	29	2	9	15	0	9	20	7	0	17	0	6	3	6	0	0	5	0	0
44	female	0	0	0	0	0	46	267	0	5	0	89	6	11	1	111	19	25	1	201	3	0	3	0	0
45	female	0	0	0	0	0	285	15	0	6	11	85	20	55	10	119	54	49	0	17	0	0	0	0	0
46	female	0	0	0	0	0	20	40	0	12	0	25	0	2	3	37	19	9	0	25	0	0	2	0	0
47	female	0	0	0	0	0	29	111	0	7	0	56	19	6	0	79	39	29	0	99	0	0	0	0	0
48	female	0	0	0	0	0	10	45	1	4	1	10	8	1	2	46	10	3	0	56	1	0	0	0	0
1	male	0	0	0	0	0	30	0	0	0	0	251	0	0	1	0	0	1	0	0	0	0	0	0	0
2	male	0	0	0	0	0	154	40	0	0	0	10	8	9	7	45	52	0	0	75	0	0	0	0	0
3	male	0	0	0	0	0	136	0	0	0	0	41	12	36	0	103	9	0	0	7	0	0	0	0	0
4	male	0	0	0	0	0	98	0	0	0	0	43	0	24	0	72	86	0	0	0	0	0	0	0	0
5	male	0	0	0	0	0	20	2	0	0	1	13	6	3	0	12	5	13	0	5	0	0	0	0	0
6	male	0	0	0	0	0	34	0	2	5	0	6	0	0	4	1	8	1	1	8	0	0	0	0	0
7	male	20	0	0	0	0	19	13	0	0	1	14	6	3	0	21	10	20	0	0	3	0	0	0	0
8	male	0	0	0	0	0	49	0	10	0	0	167	64	0	3	0	0	1	0	0	0	0	0	0	0
9	male	0	0	0	0	0	12	8	2	0	0	3	0	5	2	25	2	24	0	2	0	0	0	0	0
10	male	0	0	0	0	0	0	32	0	0	9	0	0	27	3	0	0	0	0	0	0	0	0	0	0
11	male	0	0	0	0	0	20	26	0	4	0	55	0	4	0	35	19	6	0	5	0	0	3	0	0
12	male	0	0	0	0	0	7	3	1	0	0	0	1	1	6	0	0	0	0	0	0	8	0	0	0
13	male	0	0	0	0	0	50	19	0	0	0	20	4	5	1	24	8	25	0	12	0	0	0	0	0
14	male	0	0	0	0	0	0	24	0	0	0	2	0	2	0	27	6	6	0	7	0	0	1	0	0
15	male	0	0	0	0	0	6	9	0	4	0	28	5	10	0	17	7	11	2	48	1	0	0	0	0
16	male	0	0	0	0	0	5	2	3	1	0	18	0	15	10	3	0	0	0	0	0	0	0	0	0
17	male	0	0	0	0	0	9	0	0	1	11	11	96	2	15	0	0	174	0	11	10	0	0	0	0
18	male	0	0	0	0	0	4	5	7	0	0	28	2	3	0	0	0	3	0	0	0	0	0	0	0
19	male	0	0	0	0	0	6	0	4	6	0	0	5	3	0	0	0	1	0	5	0	0	0	0	0
20	male	0	0	0	0	0	6	0	0	0	0	0	0	0	4	11	2	0	0	1	0	0	0	0	0
21	male	0	0	0	0	0	195	2	0	1	0	35	0	19	0	73	13	0	0	3	0	0	0	3	0
22	male	0	0	0	0	0	10	0	0	0	0	2	0	3	0	11	4	0	0	0	0	0	0	0	0
23	male	0	0	0	0	0	13	3	2	0	9	30	7	0	18	105	8	10	0	10	1	0	4	0	1
24	male	0	0	0	0	0	58	0	46	11	88	3	61	37	12	254	11	21	0	18	4	0	1	0	0
25	male	0	0	0	0	0	1	1	0	3	0	12	0	0	1	17	11	3	0	0	0	0	0	0	0
26	male	9	2	16	7	0	95	0	2	52	51	102	40	40	49	89	55	127	0	95	16	5	41	0	0
27	male	0	0	0	0	0	0	4	10	5	3	0	106	0	91	0	0	41	0	0	0	0	0	0	0
28	male	0	0	0	0	0	95	1	9	2	35	61	48	29	0	111	99	0	0	0	0	0	0	0	0
29	male	0	0	0	0	0	6	6	3	0	0	3	0	3	4	11	0	0	0	0	0	0	0	0	0
30	male	0	0	0	0	0	14	6	0	0	0	0	0	0	0	3	0	0	0	0	0	0	0	0	0
31	male	0	0	1	0	0	9	0	0	2	0	0	16	4	6	7	4	9	2	4	0	0	1	0	0
32	male	0	0	0	0	0	1	0	4	1	15	0	0	0	0	0	0	0	0	0	0	0	0	4	1
33	male	0	0	0	0	0	18	1	2	0	1	12	10	0	0	98	16	1	0	20	0	0	1	0	0
34	male	0	0	0	0	0	9	0	0	0	0	15	0	0	2	0	12	0	0	0	0	0	0	0	0
35	male	0	0	0	0	0	46	1	0	0	0	29	0	4	11	101	95	0	0	0	2	0	0	0	0
36	male	0	0	0	0	0	7	7	0	1	0	5	0	0	4	1	2	0	0	0	0	0	0	0	0
37	male	0	0	0	0	0	21	9	2	3	0	10	7	7	0	10	4	3	1	2	0	0	2	0	0
38	male	0	0	0	0	0	7	0	1	0	4	24	3	0	9	0	0	0	0	0	0	0	0	0	0
39	male	0	0	0	0	0	14	0	0	0	5	2	0	2	11	40	18	0	0	1	0	0	0	0	0
40	male	0	0	0	0	0	43	83	0	0	2	87	0	0	0	1	0	0	2	3	0	0	0	0	0
41	male	0	0	0	0	0	7	1	0	0	0	8	0	3	5	0	0	0	0	0	0	0	0	0	0
42	male	0	0	0	0	0	11	6	0	4	0	3	9	2	1	10	2	1	1	2	0	0	3	0	0
43	male	0	0	1	0	0	6	0	1	3	0	1	17	1	0	9	2	4	0	6	0	0	1	0	0
44	male	0	0	0	0	0	26	38	0	0	0	18	0	7	1	62	6	29	0	63	0	0	0	0	0
45	male	0	0	0	0	0	55	11	4	0	1	62	3	28	0	61	17	10	0	8	0	0	0	0	0
46	male	0	0	0	0	0	9	6	0	4	0	24	0	0	0	59	8	3	0	3	0	0	0	0	0
47	male	0	0	0	0	0	4	59	2	2	0	27	1	7	0	27	12	8	0	67	0	0	0	0	0
48	male	0	0	0	0	0	4	14	0	1	0	8	11	0	0	13	2	1	0	17	0	0	0	0	0
