# Supplementary material for: Equine strongyle communities are constrained by horse sex and species dipersal-fecundity trade-off
Source: Parasit Vectors. 2018 May 2;11:279. doi: 10.1186/s13071-018-2858-9 (PMC5930759; doi:10.1186/s13071-018-2858-9)
Supplement: Supplementary file 5 — Table S4. Co-occurrence probabilities between species. For each strongyle species pair, the observed and expected co-occurences are reported as well as the probability of co-occurrence. In each case, the probability of negative interaction or positive interaction are provided and significant interactions are highlighted in red. (XLS 49 kb) [file 13071_2018_2858_MOESM5_ESM.xls]

## Sheet: AddFile5
Additional file 5. Co-occurrence probabilities between species
Species 1	Species 2	Observed cooccurrence	Probability of cooccurrence	Expected cooccurence	Probability of negative interaction	Probability of positive interaction
Strongylus vulgaris	Cyathostomum catinatum	3	0.061	2.9	1	0.9375
Strongylus vulgaris	Cyathostomum pateratum	2	0.056	2.7	0.28648	0.97456
Strongylus vulgaris	Coronocyclus coronatus	3	0.042	2	1	0.28677
Strongylus vulgaris	Coronocyclus labratus	3	0.04	1.9	1	0.25989
Strongylus vulgaris	Coronocyclus labiatus	3	0.029	1.4	1	0.08904
Strongylus vulgaris	Cylicostephanus longibursatus	3	0.053	2.6	1	0.61633
Strongylus vulgaris	Cylicostephanus calicatus	3	0.042	2	1	0.28677
Strongylus vulgaris	Cylicostephanus goldi	3	0.051	2.4	1	0.52839
Strongylus vulgaris	Cylicostephanus minutus	3	0.046	2.2	1	0.37841
Strongylus vulgaris	Cylicocyclus nassatus	3	0.048	2.3	1	0.44924
Strongylus vulgaris	Cylicocyclus ashworthi	3	0.047	2.2	1	0.41281
Strongylus vulgaris	Cylicocyclus insigne	3	0.038	1.8	1	0.21126
Strongylus vulgaris	Cylicocyclus lepostomum	3	0.042	2	1	0.28677
Strongylus edentatus	Cyathostomum catinatum	2	0.041	2	1	0.95833
Strongylus edentatus	Cyathostomum pateratum	1	0.037	1.8	0.19947	0.99113
Strongylus edentatus	Coronocyclus coronatus	2	0.028	1.3	1	0.43972
Strongylus edentatus	Coronocyclus labratus	2	0.027	1.3	1	0.41223
Strongylus edentatus	Cylicostephanus longibursatus	2	0.036	1.7	1	0.72695
Strongylus edentatus	Cylicostephanus calicatus	2	0.028	1.3	1	0.43972
Strongylus edentatus	Cylicostephanus goldi	2	0.034	1.6	1	0.65691
Strongylus edentatus	Cylicostephanus minutus	2	0.03	1.5	1	0.52748
Strongylus edentatus	Cylicocyclus nassatus	2	0.032	1.5	1	0.59043
Strongylus edentatus	Cylicocyclus ashworthi	2	0.031	1.5	1	0.55851
Strongylus edentatus	Cylicocyclus insigne	2	0.025	1.2	1	0.35993
Strongylus edentatus	Cylicocyclus lepostomum	2	0.028	1.3	1	0.43972
Triodontophorus serratus	Cyathostomum catinatum	6	0.122	5.9	1	0.875
Triodontophorus serratus	Cyathostomum pateratum	5	0.112	5.4	0.5032	0.88901
Triodontophorus serratus	Coronocyclus coronatus	4	0.083	4	0.66359	0.68805
Triodontophorus serratus	Coronocyclus labratus	6	0.081	3.9	1	0.06
Triodontophorus serratus	Coronocyclus labiatus	2	0.057	2.8	0.41811	0.86331
Triodontophorus serratus	Cylicostephanus longibursatus	5	0.107	5.1	0.63359	0.79389
Triodontophorus serratus	Cylicostephanus calicatus	5	0.083	4	0.92615	0.33641
Triodontophorus serratus	Cylicostephanus goldi	6	0.102	4.9	1	0.26587
Triodontophorus serratus	Cylicostephanus minutus	4	0.091	4.4	0.52383	0.80898
Triodontophorus serratus	Cylicocyclus nassatus	6	0.096	4.6	1	0.18945
Triodontophorus serratus	Cylicocyclus ashworthi	6	0.094	4.5	1	0.15872
Triodontophorus serratus	Cylicocyclus insigne	5	0.076	3.6	0.96129	0.22258
Triodontophorus serratus	Cylicocyclus elongatus	3	0.023	1.1	0.99198	0.07057
Triodontophorus serratus	Cylicocyclus lepostomum	6	0.083	4	1	0.07385
Triodontophorus serratus	Cylicocyclus radiatus	3	0.023	1.1	0.99198	0.07057
Triodontophorus serratus	Poteriostomum imparidentatum	4	0.031	1.5	0.9976	0.02781
Triodontophorus brevicauda	Cyathostomum catinatum	2	0.041	2	1	0.95833
Triodontophorus brevicauda	Cyathostomum pateratum	2	0.037	1.8	1	0.80053
Triodontophorus brevicauda	Coronocyclus coronatus	2	0.028	1.3	1	0.43972
Triodontophorus brevicauda	Coronocyclus labratus	2	0.027	1.3	1	0.41223
Triodontophorus brevicauda	Cylicostephanus longibursatus	2	0.036	1.7	1	0.72695
Triodontophorus brevicauda	Cylicostephanus calicatus	2	0.028	1.3	1	0.43972
Triodontophorus brevicauda	Cylicostephanus goldi	2	0.034	1.6	1	0.65691
Triodontophorus brevicauda	Cylicostephanus minutus	1	0.03	1.5	0.47252	0.93085
Triodontophorus brevicauda	Cylicocyclus nassatus	2	0.032	1.5	1	0.59043
Triodontophorus brevicauda	Cylicocyclus ashworthi	2	0.031	1.5	1	0.55851
Triodontophorus brevicauda	Cylicocyclus insigne	2	0.025	1.2	1	0.35993
Triodontophorus brevicauda	Cylicocyclus lepostomum	1	0.028	1.3	0.56028	0.89362
Cyathostomum catinatum	Cyathostomum pateratum	42	0.877	42.1	0.89583	1
Cyathostomum catinatum	Coronocyclus coronatus	31	0.653	31.3	0.66667	1
Cyathostomum catinatum	Coronocyclus labratus	30	0.632	30.4	0.64583	1
Cyathostomum catinatum	Coronocyclus labiatus	21	0.449	21.5	0.45833	1
Cyathostomum catinatum	Cylicostephanus longibursatus	41	0.836	40.1	1	0.14583
Cyathostomum catinatum	Cylicostephanus calicatus	31	0.653	31.3	0.66667	1
Cyathostomum catinatum	Cylicostephanus goldi	38	0.796	38.2	0.8125	1
Cyathostomum catinatum	Cylicostephanus minutus	34	0.714	34.3	0.72917	1
Cyathostomum catinatum	Cylicocyclus nassatus	37	0.755	36.2	1	0.22917
Cyathostomum catinatum	Cylicocyclus ashworthi	36	0.734	35.2	1	0.25
Cyathostomum catinatum	Cylicocyclus insigne	28	0.592	28.4	0.60417	1
Cyathostomum catinatum	Cylicocyclus elongatus	9	0.184	8.8	1	0.8125
Cyathostomum catinatum	Cylicocyclus lepostomum	32	0.653	31.3	1	0.33333
Cyathostomum catinatum	Cylicocyclus radiatus	9	0.184	8.8	1	0.8125
Cyathostomum catinatum	Petrovinema poculatum	4	0.082	3.9	1	0.91667
Cyathostomum catinatum	Poteriostomum imparidentatum	12	0.245	11.8	1	0.75
Cyathostomum catinatum	Paraposteriostomum mettami	2	0.061	2.9	0.0625	1
Cyathostomum pateratum	Coronocyclus coronatus	28	0.597	28.7	0.45362	0.88239
Cyathostomum pateratum	Coronocyclus labratus	30	0.579	27.8	0.99639	0.0467
Cyathostomum pateratum	Coronocyclus labiatus	21	0.411	19.7	0.96158	0.2305
Cyathostomum pateratum	Cylicostephanus longibursatus	36	0.765	36.7	0.43765	1
Cyathostomum pateratum	Cylicostephanus calicatus	29	0.597	28.7	0.80122	0.54638
Cyathostomum pateratum	Cylicostephanus goldi	37	0.728	34.9	0.99706	0.03929
Cyathostomum pateratum	Cylicostephanus minutus	31	0.653	31.4	0.58711	0.81041
Cyathostomum pateratum	Cylicocyclus nassatus	34	0.691	33.1	0.92842	0.32115
Cyathostomum pateratum	Cylicocyclus ashworthi	33	0.672	32.2	0.90819	0.36702
Cyathostomum pateratum	Cylicocyclus insigne	26	0.541	26	0.69781	0.6671
Cyathostomum pateratum	Cylicocyclus elongatus	9	0.168	8.1	1	0.33625
Cyathostomum pateratum	Cylicocyclus lepostomum	31	0.597	28.7	0.99745	0.03656
Cyathostomum pateratum	Cylicocyclus radiatus	8	0.168	8.1	0.66375	0.76856
Cyathostomum pateratum	Petrovinema poculatum	3	0.075	3.6	0.36576	0.95136
Cyathostomum pateratum	Poteriostomum imparidentatum	11	0.224	10.8	0.77983	0.63298
Cyathostomum pateratum	Paraposteriostomum mettami	3	0.056	2.7	1	0.71352
Coronocyclus coronatus	Coronocyclus labratus	23	0.431	20.7	0.96428	0.12077
Coronocyclus coronatus	Coronocyclus labiatus	19	0.306	14.7	0.99893	0.00817
Coronocyclus coronatus	Cylicostephanus longibursatus	27	0.569	27.3	0.57083	0.75737
Coronocyclus coronatus	Cylicostephanus calicatus	27	0.444	21.3	0.99997	0.00042
Coronocyclus coronatus	Cylicostephanus goldi	25	0.542	26	0.3579	0.88293
Coronocyclus coronatus	Cylicostephanus minutus	23	0.486	23.3	0.55263	0.71197
Coronocyclus coronatus	Cylicocyclus nassatus	23	0.514	24.7	0.20036	0.94861
Coronocyclus coronatus	Cylicocyclus ashworthi	23	0.5	24	0.36945	0.85601
Coronocyclus coronatus	Cylicocyclus insigne	25	0.403	19.3	0.99995	0.00058
Coronocyclus coronatus	Cylicocyclus elongatus	5	0.125	6	0.33951	0.87902
Coronocyclus coronatus	Cylicocyclus lepostomum	22	0.444	21.3	0.77694	0.45217
Coronocyclus coronatus	Cylicocyclus radiatus	6	0.125	6	0.6421	0.66049
Coronocyclus coronatus	Petrovinema poculatum	4	0.056	2.7	1	0.18481
Coronocyclus coronatus	Poteriostomum imparidentatum	9	0.167	8	0.85601	0.36945
Coronocyclus coronatus	Paraposteriostomum mettami	2	0.042	2	0.71323	0.74561
Coronocyclus labratus	Coronocyclus labiatus	16	0.296	14.2	0.9182	0.21762
Coronocyclus labratus	Cylicostephanus longibursatus	26	0.552	26.5	0.51955	0.79429
Coronocyclus labratus	Cylicostephanus calicatus	24	0.431	20.7	0.99263	0.03572
Coronocyclus labratus	Cylicostephanus goldi	26	0.525	25.2	0.84488	0.39624
Coronocyclus labratus	Cylicostephanus minutus	22	0.471	22.6	0.47822	0.77048
Coronocyclus labratus	Cylicocyclus nassatus	24	0.498	23.9	0.67285	0.60413
Coronocyclus labratus	Cylicocyclus ashworthi	24	0.484	23.2	0.80909	0.42447
Coronocyclus labratus	Cylicocyclus insigne	22	0.39	18.7	0.98997	0.044
Coronocyclus labratus	Cylicocyclus elongatus	9	0.121	5.8	1	0.01202
Coronocyclus labratus	Cylicocyclus lepostomum	24	0.431	20.7	0.99263	0.03572
Coronocyclus labratus	Cylicocyclus radiatus	7	0.121	5.8	0.90802	0.30522
Coronocyclus labratus	Petrovinema poculatum	4	0.054	2.6	1	0.16171
Coronocyclus labratus	Poteriostomum imparidentatum	10	0.161	7.8	0.97731	0.10927
Coronocyclus labratus	Paraposteriostomum mettami	3	0.04	1.9	1	0.25989
Coronocyclus labiatus	Cylicostephanus longibursatus	19	0.391	18.8	0.7159	0.59679
Coronocyclus labiatus	Cylicostephanus calicatus	16	0.306	14.7	0.87027	0.3055
Coronocyclus labiatus	Cylicostephanus goldi	18	0.372	17.9	0.67563	0.61128
Coronocyclus labiatus	Cylicostephanus minutus	17	0.334	16	0.82873	0.38452
Coronocyclus labiatus	Cylicocyclus nassatus	15	0.353	17	0.15757	0.95527
Coronocyclus labiatus	Cylicocyclus ashworthi	15	0.344	16.5	0.2515	0.90953
Coronocyclus labiatus	Cylicocyclus insigne	14	0.277	13.3	0.76236	0.4517
Coronocyclus labiatus	Cylicocyclus elongatus	2	0.086	4.1	0.11296	0.97764
Coronocyclus labiatus	Cylicocyclus lepostomum	14	0.306	14.7	0.45818	0.76338
Coronocyclus labiatus	Cylicocyclus radiatus	6	0.086	4.1	0.9617	0.15397
Coronocyclus labiatus	Petrovinema poculatum	4	0.038	1.8	1	0.03759
Coronocyclus labiatus	Poteriostomum imparidentatum	4	0.115	5.5	0.25329	0.91074
Coronocyclus labiatus	Paraposteriostomum mettami	2	0.029	1.4	0.91096	0.43629
Cylicostephanus longibursatus	Cylicostephanus calicatus	27	0.569	27.3	0.57083	0.75737
Cylicostephanus longibursatus	Cylicostephanus goldi	34	0.694	33.3	0.88921	0.3923
Cylicostephanus longibursatus	Cylicostephanus minutus	31	0.623	29.9	0.9252	0.27818
Cylicostephanus longibursatus	Cylicocyclus nassatus	34	0.658	31.6	0.99558	0.03924
Cylicostephanus longibursatus	Cylicocyclus ashworthi	34	0.641	30.8	0.99954	0.00724
Cylicostephanus longibursatus	Cylicocyclus insigne	26	0.516	24.8	0.92451	0.26784
Cylicostephanus longibursatus	Cylicocyclus elongatus	8	0.16	7.7	0.7911	0.6077
Cylicostephanus longibursatus	Cylicocyclus lepostomum	29	0.569	27.3	0.96694	0.15566
Cylicostephanus longibursatus	Cylicocyclus radiatus	9	0.16	7.7	1	0.2089
Cylicostephanus longibursatus	Petrovinema poculatum	4	0.071	3.4	1	0.52045
Cylicostephanus longibursatus	Poteriostomum imparidentatum	11	0.214	10.2	0.88663	0.43082
Cylicostephanus longibursatus	Paraposteriostomum mettami	1	0.053	2.6	0.0518	0.99798
Cylicostephanus calicatus	Cylicostephanus goldi	26	0.542	26	0.66049	0.6421
Cylicostephanus calicatus	Cylicostephanus minutus	23	0.486	23.3	0.55263	0.71197
Cylicostephanus calicatus	Cylicocyclus nassatus	24	0.514	24.7	0.46104	0.79964
Cylicostephanus calicatus	Cylicocyclus ashworthi	24	0.5	24	0.64423	0.63055
Cylicostephanus calicatus	Cylicocyclus insigne	24	0.403	19.3	0.99942	0.00456
Cylicostephanus calicatus	Cylicocyclus elongatus	7	0.125	6	0.88293	0.3579
Cylicostephanus calicatus	Cylicocyclus lepostomum	24	0.444	21.3	0.97928	0.08075
Cylicostephanus calicatus	Cylicocyclus radiatus	8	0.125	6	0.98328	0.11707
Cylicostephanus calicatus	Petrovinema poculatum	4	0.056	2.7	1	0.18481
Cylicostephanus calicatus	Poteriostomum imparidentatum	10	0.167	8	0.96713	0.14399
Cylicostephanus calicatus	Paraposteriostomum mettami	2	0.042	2	0.71323	0.74561
Cylicostephanus goldi	Cylicostephanus minutus	28	0.592	28.4	0.53729	0.77546
Cylicostephanus goldi	Cylicocyclus nassatus	32	0.626	30.1	0.97953	0.10624
Cylicostephanus goldi	Cylicocyclus ashworthi	31	0.609	29.2	0.96794	0.14333
Cylicostephanus goldi	Cylicocyclus insigne	25	0.491	23.6	0.92733	0.23735
Cylicostephanus goldi	Cylicocyclus elongatus	8	0.152	7.3	0.87364	0.45652
Cylicostephanus goldi	Cylicocyclus lepostomum	28	0.542	26	0.97268	0.12098
Cylicostephanus goldi	Cylicocyclus radiatus	9	0.152	7.3	1	0.12636
Cylicostephanus goldi	Petrovinema poculatum	4	0.068	3.2	1	0.42271
Cylicostephanus goldi	Poteriostomum imparidentatum	11	0.203	9.8	0.94387	0.27265
Cylicostephanus goldi	Paraposteriostomum mettami	2	0.051	2.4	0.47161	0.91397
Cylicostephanus minutus	Cylicocyclus nassatus	27	0.562	27	0.66573	0.63217
Cylicostephanus minutus	Cylicocyclus ashworthi	27	0.547	26.2	0.82676	0.41478
Cylicostephanus minutus	Cylicocyclus insigne	22	0.441	21.1	0.81612	0.40337
Cylicostephanus minutus	Cylicocyclus elongatus	6	0.137	6.6	0.46271	0.81409
Cylicostephanus minutus	Cylicocyclus lepostomum	23	0.486	23.3	0.55263	0.71197
Cylicostephanus minutus	Cylicocyclus radiatus	9	0.137	6.6	1	0.0421
Cylicostephanus minutus	Petrovinema poculatum	4	0.061	2.9	1	0.26909
Cylicostephanus minutus	Poteriostomum imparidentatum	9	0.182	8.8	0.70464	0.58522
Cylicostephanus minutus	Paraposteriostomum mettami	1	0.046	2.2	0.17438	0.98346
Cylicocyclus nassatus	Cylicocyclus ashworthi	36	0.578	27.8	1	0
Cylicocyclus nassatus	Cylicocyclus insigne	23	0.466	22.4	0.79043	0.45403
Cylicocyclus nassatus	Cylicocyclus elongatus	9	0.145	6.9	1	0.07418
Cylicocyclus nassatus	Cylicocyclus lepostomum	29	0.514	24.7	0.99974	0.00309
Cylicocyclus nassatus	Cylicocyclus radiatus	8	0.145	6.9	0.92582	0.3274
Cylicocyclus nassatus	Petrovinema poculatum	3	0.064	3.1	0.66058	0.77868
Cylicocyclus nassatus	Poteriostomum imparidentatum	12	0.193	9.2	1	0.02659
Cylicocyclus nassatus	Paraposteriostomum mettami	1	0.048	2.3	0.1272	0.99046
Cylicocyclus ashworthi	Cylicocyclus insigne	23	0.453	21.8	0.88293	0.30207
Cylicocyclus ashworthi	Cylicocyclus elongatus	9	0.141	6.8	1	0.05613
Cylicocyclus ashworthi	Cylicocyclus lepostomum	29	0.5	24	0.99994	0.00087
Cylicocyclus ashworthi	Cylicocyclus radiatus	8	0.141	6.8	0.94387	0.27265
Cylicocyclus ashworthi	Petrovinema poculatum	3	0.062	3	0.69727	0.74306
Cylicocyclus ashworthi	Poteriostomum imparidentatum	12	0.188	9	1	0.01797
Cylicocyclus ashworthi	Paraposteriostomum mettami	1	0.047	2.2	0.15009	0.98728
Cylicocyclus insigne	Cylicocyclus elongatus	7	0.113	5.4	0.9454	0.21374
Cylicocyclus insigne	Cylicocyclus lepostomum	24	0.403	19.3	0.99942	0.00456
Cylicocyclus insigne	Cylicocyclus radiatus	8	0.113	5.4	0.99403	0.0546
Cylicocyclus insigne	Petrovinema poculatum	2	0.05	2.4	0.52114	0.83566
Cylicocyclus insigne	Poteriostomum imparidentatum	12	0.151	7.2	1	0.00074
Cylicocyclus insigne	Paraposteriostomum mettami	1	0.038	1.8	0.34274	0.94398
Cylicocyclus elongatus	Cylicocyclus lepostomum	9	0.125	6	1	0.01672
Cylicocyclus elongatus	Cylicocyclus radiatus	2	0.035	1.7	0.78668	0.54348
Cylicocyclus elongatus	Poteriostomum imparidentatum	5	0.047	2.2	0.99576	0.03206
Cylicocyclus lepostomum	Cylicocyclus radiatus	8	0.125	6	0.98328	0.11707
Cylicocyclus lepostomum	Petrovinema poculatum	2	0.056	2.7	0.40734	0.89855
Cylicocyclus lepostomum	Poteriostomum imparidentatum	12	0.167	8	1	0.00324
Cylicocyclus lepostomum	Paraposteriostomum mettami	1	0.042	2	0.25439	0.96762
Cylicocyclus radiatus	Poteriostomum imparidentatum	4	0.047	2.2	0.96794	0.14333
Petrovinema poculatum	Poteriostomum imparidentatum	2	0.021	1	0.95675	0.25694
