# Supplementary material for: Equine strongyle communities are constrained by horse sex and species dipersal-fecundity trade-off
Source: Parasit Vectors. 2018 May 2;11:279. doi: 10.1186/s13071-018-2858-9 (PMC5930759; doi:10.1186/s13071-018-2858-9)
Supplement: Supplementary file 6 — Table S5. Pairwise regression coefficients between the 13 most abundant species. To test for species interactions in terms of abundance, species counts were regressed upon other species intensity in a pair-wise manner after accounting for environmental variables (horse sex and sampling site) and by means of a Poisson regression. The pairwise regression estimates for the 13 species with than 200 individuals across horses are provided. (XLS 71 kb) [file 13071_2018_2858_MOESM6_ESM.xls]

## Sheet: AddFile6
Additional file 6. Pair-wise regression coefficients between the 13 most abundant species
	C. catinatum	C. pateratum	C. coronatus	C. labratus	C. labiatus	C. longibursatus	C. calicatus	C. goldi	C. minutus	C. nassatus	C. ashworthi	C. insigne	C. lepostomum
Cyathostomum catinatum	-
Cyathostomum pateratum	0.000	-
Coronocyclus coronatus	0.000	-0.039	-
Coronocyclus labratus	0.000	-0.012	0.084	-
Coronocyclus labiatus	0.000	-0.027	0.039	0.016	-
Cylicostephanus longibursatus	0.002	0.002	0.003	0.004	0.000	-
Cylicostephanus calicatus	0.003	-0.007	0.018	0.014	0.013	0.001	-
Cylicostephanus goldi	0.003	-0.003	0.008	0.009	0.007	0.005	0.003	-
Cylicostephanus minutus	0.000	-0.031	0.039	0.012	0.017	0.000	0.015	0.017	-
Cylicocyclus nassatus	0.003	0.000	0.011	0.007	0.008	0.003	0.004	0.018	0.007	-
Cylicocyclus ashworthi	0.002	-0.002	0.000	0.006	0.005	0.004	0.002	0.019	0.008	0.005	-
Cylicocyclus insigne	0.001	-0.003	0.061	0.018	0.025	0.009	0.038	0.047	0.010	0.006	0.009	-
Cylicocyclus lepostomum	0.003	0.006	0.032	0.012	0.015	0.006	0.013	0.020	0.011	0.011	0.010	0.005	-
