# Supplementary material for: Equine strongyle communities are constrained by horse sex and species dipersal-fecundity trade-off
Source: Parasit Vectors. 2018 May 2;11:279. doi: 10.1186/s13071-018-2858-9 (PMC5930759; doi:10.1186/s13071-018-2858-9)
Supplement: Supplementary file 7 — Table S6. Species intensity and prevalence modelling output. Model estimates of the regression of horse age, premise, strongyle species, horse sex and interaction between horse sex and species upon species abundance and prevalence are given. Regression coefficient estimates are provided with associated standard errors and P-values. Within each variable, regression coefficients are expressed as the departure from a reference level (C. catinatum, mare, premise 2, for the species, horse sex and premise variable, respectively). Interaction estimates correspond to the deviation of a given species in stallions in comparison to mares. Age was fitted as a covariate. (XLS 68 kb) [file 13071_2018_2858_MOESM7_ESM.xls]

## Sheet: AddFile7
Additional file 7. Species intensity and prevalence modeling output
	Abundance modelling			Prevalence modelling
	Estimate	Standard error	P	Estimate	Standard error	P
Intercept	-182.138	72.7223	0.01226	-350	109	0.00138
Horse age	-0.094	0.0364	0.00992	-0.176	0.0548	0.00131
Cyathostomum pateratum	-1.8059	0.4449	4.9e-05	-	-	-
Coronocyclus coronatus	-0.7191	0.4321	0.09605	-2	0.824	0.01537
Coronocyclus labratus	-1.5006	0.3706	5.1e-05	-2	0.824	0.01537
Cylicostephanus longibursatus	-1.6446	0.5676	0.00376	1.29	1.24	0.29606
Cylicostephanus calicatus	-3.6004	0.5783	4.8e-10	-2.49	0.837	0.00289
Cylicostephanus goldi	-2.8485	0.5718	6.3e-07	-0.386	0.884	0.66203
Cylicostephanus minutus	-0.6097	0.5664	0.28179	-0.386	0.884	0.66203
Cylicocyclus nassatus	-2.7004	0.571	2.3e-06	0.502	1.01	0.62019
Cylicocyclus ashworthi	-1.7913	0.5679	0.00161	-3.29e-13	0.928	1
Cylicocyclus lepostomum	-2.1314	0.5688	0.00018	-1.51	0.825	0.06656
Stallion	-0.248	0.5662	0.66136	0.398	1.3	0.75982
Site.3	-0.9532	0.5667	0.09256	-2.43	0.652	0.00019
Site.4	-1.8857	0.5681	0.0009	-1.83	0.634	0.00399
Site.6	-0.7284	0.7421	0.32629	-0.211	0.553	0.70323
Cyathostomum pateratum x stallion	-0.1082	1.0447	0.9175	-	-	-
Coronocyclus coronatus x stallion	1.7349	1.051	0.0988	1.06	1.63	0.51705
Coronocyclus labratus x stallion	-0.7261	1.0669	0.49617	-0.811	1.59	0.61101
Cylicostephanus longibursatus x stallion	0.9008	1.0405	0.38665	-2.91	1.84	0.11477
Cylicostephanus calicatus x stallion	2.8942	1.0431	0.00553	2.49	1.78	0.16151
Cylicostephanus goldi x stallion	0.1021	1.0446	0.92215	-1.23	1.63	0.44979
Cylicostephanus minutus x stallion	1.0057	1.0434	0.33512	-1.23	1.63	0.44979
Cylicocyclus nassatus x stallion	-0.5341	1.0414	0.60807	-3.31	1.71	0.05239
Cylicocyclus ashworthi x stallion	-1.4357	1.0477	0.17057	-2.81	1.66	0.08993
Cylicocyclus lepostomum x stallion	-0.1446	1.0462	0.89004	-0.698	1.58	0.65933
